# Supplementary material for: Whole-exome sequencing expands the roles of novel mutations of organic anion transporting polypeptide, ATP-binding cassette transporter, and receptor genes in intrahepatic cholestasis of pregnancy
Source: Front Genet. 2022 Aug 15;13:941027. doi: 10.3389/fgene.2022.941027 (PMC9421141; doi:10.3389/fgene.2022.941027)
Supplement: Supplementary file 1 [file Table3.XLSX]

## Sheet: Sheet1
Supplementary Table S3. A total of 387 low-frequency variants were identified in 249 Han Chinese patients with ICP disease.
Func	Gene	Exonic|Biotype	Transcript	Codon_Change	Impact	1000G_ALL	1000G_EAS	ExAC_ALL	ExAC_EAS	dbSNPv151_GRCh37	SIFT	PolyPhen2	Chr	Start	End	Ref	Obs
splice_region_variant+intron_variant	SLCO3A1	protein_coding	NM_013272.3:c.1689-7C>T		LOW								chr15	92694173	92694173	C	T
missense_variant+splice_region_variant	SLCO4A1	MISSENSE	NM_016354.3:p.Leu492Phe/c.1474C>T	Ctc/Ttc	MODERATE					rs1168019390	0.072(T)	0.492(P)	chr20	61299098	61299098	C	T
missense_variant	SLCO4A1	MISSENSE	NM_016354.3:p.Val657Met/c.1969G>A	Gtg/Atg	MODERATE					rs1171418098	0.038(D)	0.214(B)	chr20	61300374	61300374	G	A
missense_variant	SLCO1B1	MISSENSE	NM_006446.4:p.Glu364Lys/c.1090G>A	Gag/Aag	MODERATE					rs1408604070	0.0(D)	0.998(D)	chr12	21353561	21353561	G	A
missense_variant	SLCO1B3	MISSENSE	NM_019844.3:p.Phe278Ser/c.833T>C	tTc/tCc	MODERATE					rs751405974	0.012,0.022,0.022,0.015,0.021(D)	0.896,0.973,0.973(P,D,D)	chr12	21028274	21028274	T	C
splice_donor_variant+intron_variant	SLCO1B3	protein_coding	NM_019844.3:c.1747+1G>A		HIGH					rs373707046			chr12	21051435	21051435	G	A
splice_region_variant+intron_variant	SLCO3A1	protein_coding	NM_013272.3:c.1689-7C>T		LOW								chr15	92694173	92694173	C	T
missense_variant	SLC10A1	MISSENSE	NM_003049.3:p.Gln293His/c.879G>C	caG/caC	MODERATE					rs1488805321	0.0(D)	0.982(D)	chr14	70245114	70245114	C	G
missense_variant	SLC10A1	MISSENSE	NM_003049.3:p.Leu222Ser/c.665T>C	tTg/tCg	MODERATE					rs1461859403	0.003(D)	0.314(B)	chr14	70245980	70245980	A	G
missense_variant	SLCO1C1	MISSENSE	NM_001145946.1:p.Glu157Gln/c.469G>C	Gag/Cag	MODERATE					rs1285139592	0.127,0.256,0.162,0.255(T)	0.242,0.251,0.356,0.009(B)	chr12	20864384	20864384	G	C
missense_variant	SLCO1C1	MISSENSE	NM_001145946.1:p.Ser666Pro/c.1996T>C	Tca/Cca	MODERATE						0.134,0.172(T)	0.002,0.0(B)	chr12	20903806	20903806	T	C
stop_gained	SLCO1C1	NONSENSE	NM_017435.4:p.Tyr693*/c.2079C>A	taC/taA	HIGH					rs746939026			chr12	20905402	20905402	C	A
missense_variant	SLCO1C1	MISSENSE	NM_017435.4:p.Gly707Asp/c.2120G>A	gGc/gAc	MODERATE						0.794,0.53(T)	0.004,0.079(B)	chr12	20905443	20905443	G	A
splice_region_variant+synonymous_variant	SLCO2A1	SILENT	NM_005630.2:p.Lys32Lys/c.96G>A	aaG/aaA	LOW								chr3	133748551	133748551	C	T
missense_variant	SLCO2A1	MISSENSE	NM_005630.2:p.Arg22Ser/c.64C>A	Cgc/Agc	MODERATE					rs1462634003	0.152,0.041(T,D)	0.002,0.489,0.031(B,P,B)	chr3	133748583	133748583	G	T
missense_variant	SLCO4C1	MISSENSE	NM_180991.4:p.Gly630Arg/c.1888G>C	Gga/Cga	MODERATE						0.001(D)	0.999(D)	chr5	101575081	101575081	C	G
splice_region_variant+intron_variant	SLCO4C1	protein_coding	NM_180991.4:c.1811+6T>C		LOW								chr5	101582950	101582950	A	G
missense_variant	SLCO6A1	MISSENSE	NM_001289002.1:p.Thr328Ile/c.983C>T	aCa/aTa	MODERATE					rs1050219047	0.466,0.466,0.208(T)	0.122,0.209(B)	chr5	101795398	101795398	G	A
splice_acceptor_variant+intron_variant	SLCO6A1	protein_coding	NM_001289002.1:c.359-1G>A		HIGH					rs1193770161			chr5	101816139	101816139	C	T
missense_variant	NR1H4	MISSENSE	NM_001206993.1:p.Ser145Phe/c.434C>T	tCt/tTt	MODERATE						0.0,0.0,0.001,0.0,0.0(D)	0.999,1.0,0.999,0.999,0.999(D)	chr12	100904880	100904880	C	T
missense_variant	NR1H4	MISSENSE	NM_001206993.1:p.Met185Leu/c.553A>T	Atg/Ttg	MODERATE						0.005,0.005,0.004,0.005(D)	0.981,0.933,0.96,0.983(D)	chr12	100926313	100926313	A	T
missense_variant	NR1H2	MISSENSE	NM_007121.5:p.Arg390His/c.1169G>A	cGc/cAc	MODERATE					rs1433141177	.,0.086,0.095,.,.(.,T,T,.,.)	0.005,0.003,0.004(B)	chr19	50885364	50885364	G	A
start_lost	VDR	MISSENSE	NM_001017536.1:p.Met1?/c.2T>C	aTg/aCg	HIGH					rs968728714	0.0(D)	0.001(B)	chr12	48298412	48298412	A	G
missense_variant	S1PR2	MISSENSE	NM_004230.3:p.Arg307Trp/c.919A>T	Agg/Tgg	MODERATE					rs2116942			chr19	10334663	10334663	T	G,A
splice_region_variant+intron_variant	RXRA	protein_coding	NM_002957.5:c.1043+8T>A		LOW								chr9	137321094	137321094	T	A
missense_variant	CHRM3	MISSENSE	NM_000740.2:p.Glu395Gly/c.1184A>G	gAg/gGg	MODERATE					rs1381419305	0.157,.(T,.)	0.009(B)	chr1	240071935	240071935	A	G
structural_interaction_variant	PPARD	protein_coding	:c.815G>C		HIGH						0.194,0.254,0.27,0.295,0.254(T)	0.008,0.001,0.006,0.075(B)	chr6	35392293	35392293	G	C
splice_region_variant+synonymous_variant	ABCA1	SILENT	NM_005502.3:p.Asp986Asp/c.2958C>T	gaC/gaT	LOW								chr9	107583658	107583658	G	A
missense_variant	ABCA10	MISSENSE	NM_080282.3:p.Asp934Gly/c.2801A>G	gAt/gGt	MODERATE					rs1205062437	0.392(T)	0.006(B)	chr17	67171623	67171623	T	C
missense_variant	ABCA10	MISSENSE	NM_080282.3:p.Leu823Val/c.2467C>G	Ctt/Gtt	MODERATE						0.09(T)	0.792,0.909(P,D)	chr17	67181648	67181648	G	C
missense_variant	ABCA10	MISSENSE	NM_080282.3:p.Leu260Ser/c.779T>C	tTa/tCa	MODERATE						0.038(D)	0.94,0.474(D,P)	chr17	67212035	67212035	A	G
splice_region_variant+intron_variant	ABCA10	protein_coding	NM_080282.3:c.672+3G>A		LOW								chr17	67212355	67212355	C	T
missense_variant	ABCA10	MISSENSE	NM_080282.3:p.Ile99Val/c.295A>G	Att/Gtt	MODERATE					rs1350569152	0.003(D)	0.912(D)	chr17	67217941	67217941	T	C
missense_variant	ABCA12	MISSENSE	NM_173076.2:p.Asn2492Ser/c.7475A>G	aAt/aGt	MODERATE						0.403,0.418(T)	0.028,0.039(B)	chr2	215802301	215802301	T	C
missense_variant	ABCA12	MISSENSE	NM_173076.2:p.Cys2440Tyr/c.7319G>A	tGt/tAt	MODERATE						0.041,0.033(D)	0.987,1.0(D)	chr2	215809749	215809749	C	T
missense_variant	ABCA12	MISSENSE	NM_173076.2:p.Ile1022Thr/c.3065T>C	aTt/aCt	MODERATE						0.093,0.031(T,D)	0.226,0.127(B)	chr2	215865543	215865543	A	G
missense_variant	ABCA12	MISSENSE	NM_173076.2:p.Ile671Val/c.2011A>G	Ata/Gta	MODERATE					rs890888881	0.299,0.296(T)	0.003,0.012(B)	chr2	215876805	215876805	T	C
missense_variant	ABCA13	MISSENSE	NM_152701.4:p.Pro832Arg/c.2495C>G	cCc/cGc	MODERATE					rs1392027590	0.004(D)	0.708(P)	chr7	48311758	48311758	C	G
missense_variant	ABCA13	MISSENSE	NM_152701.4:p.Ile2460Val/c.7378A>G	Ata/Gta	MODERATE						0.916(T)	0.001(B)	chr7	48318169	48318169	A	G
missense_variant	ABCA13	MISSENSE	NM_152701.4:p.Val2479Ala/c.7436T>C	gTt/gCt	MODERATE					rs1304278712	0.002(D)	0.0(B)	chr7	48318227	48318227	T	C
missense_variant	ABCA13	MISSENSE	NM_152701.4:p.Ser2728Asn/c.8183G>A	aGc/aAc	MODERATE					rs746480907	0.007(D)	0.011(B)	chr7	48318974	48318974	G	A
missense_variant	ABCA13	MISSENSE	NM_152701.4:p.Ser3111Asn/c.9332G>A	aGt/aAt	MODERATE						0.071(T)	0.013,0.284(B)	chr7	48349554	48349554	G	A
missense_variant	ABCA13	MISSENSE	NM_152701.4:p.Ala4442Val/c.13325C>T	gCc/gTc	MODERATE					rs373072464	0.082,0.272(T)	0.036,0.359,0.883(B,B,P)	chr7	48545965	48545965	C	T
missense_variant	ABCA13	MISSENSE	NM_152701.4:p.Leu4624Val/c.13870C>G	Ctg/Gtg	MODERATE						0.017,0.0(D)	0.983,0.998,0.998(D)	chr7	48559709	48559709	C	G
missense_variant	ABCA13	MISSENSE	NM_152701.4:p.Thr4912Ala/c.14734A>G	Acc/Gcc	MODERATE						0.001,0.002(D)	0.894,0.871,0.444(P,P,B)	chr7	48634399	48634399	A	G
missense_variant	ABCA2	MISSENSE	NM_212533.2:p.Pro1255Ser/c.3763C>T	Ccc/Tcc	MODERATE					rs1168674171	0.753,.,0.751,0.753(T,.,T,T)	0.009(B)	chr9	139909890	139909890	G	A
missense_variant	ABCA2	MISSENSE	NM_212533.2:p.Arg1131His/c.3392G>A	cGc/cAc	MODERATE					rs1056944041	0.013,.,0.014,0.015(D,.,D,D)	0.696,0.714(P)	chr9	139910429	139910429	C	T
missense_variant	ABCA2	MISSENSE	NM_212533.2:p.Asp1108Glu/c.3324C>G	gaC/gaG	MODERATE						0.043,.,0.044,0.046(D,.,D,D)	0.998,0.851(D,P)	chr9	139910497	139910497	G	C
missense_variant	ABCA2	MISSENSE	NM_212533.2:p.Ala583Val/c.1748C>T	gCc/gTc	MODERATE						0.351,.,0.356,0.353(T,.,T,T)	0.0(B)	chr9	139913419	139913419	G	A
missense_variant	ABCA3	MISSENSE	NM_001089.2:p.Gly1619Arg/c.4855G>A	Ggg/Agg	MODERATE					rs1206970988	0.456,0.458(T)	0.005,0.003(B)	chr16	2327934	2327934	C	T
missense_variant	ABCA3	MISSENSE	NM_001089.2:p.Ser593Gly/c.1777A>G	Agc/Ggc	MODERATE						0.126(T)	0.005,0.01,0.008(B)	chr16	2348506	2348506	T	C
missense_variant	ABCA3	MISSENSE	NM_001089.2:p.Asn104Asp/c.310A>G	Aac/Gac	MODERATE					rs1477041077	0.402,0.398,0.258(T)	0.012,0.013,0.002,0.008(B)	chr16	2376020	2376020	T	C
missense_variant	ABCA4	MISSENSE	NM_000350.2:p.Pro2097Ser/c.6289C>T	Ccc/Tcc	MODERATE					rs1166357291	.,0.0(.,D)	0.999(D)	chr1	94466655	94466655	G	A
missense_variant	ABCA4	MISSENSE	NM_000350.2:p.Glu1036Lys/c.3106G>A	Gag/Aag	MODERATE					rs61750061	0.681(T)	0.01(B)	chr1	94508976	94508976	C	T
splice_donor_variant+intron_variant	ABCA4	protein_coding	NM_000350.2:c.3050+2T>G		HIGH								chr1	94510167	94510167	A	C
missense_variant	ABCA4	MISSENSE	NM_000350.2:p.Phe754Ser/c.2261T>C	tTc/tCc	MODERATE						0.001(D)	0.207(B)	chr1	94522278	94522278	A	G
missense_variant	ABCA5	MISSENSE	NM_018672.4:p.Val997Ala/c.2990T>C	gTg/gCg	MODERATE						0.527,.(T,.)	0.004(B)	chr17	67266794	67266794	A	G
splice_acceptor_variant+intron_variant	ABCA5	protein_coding	NM_018672.4:c.2765-2A>G		HIGH								chr17	67267432	67267432	T	C
missense_variant	ABCA5	MISSENSE	NM_018672.4:p.Thr836Ala/c.2506A>G	Acc/Gcc	MODERATE					rs1183474555	0.147,.,.(T,.,.)	0.001,0.003(B)	chr17	67273870	67273870	T	C
missense_variant	ABCA6	MISSENSE	NM_080284.2:p.Glu1463Gln/c.4387G>C	Gag/Cag	MODERATE					rs143326198			chr17	67079441	67079441	C	G,T
splice_region_variant+intron_variant	ABCA6	protein_coding	NM_080284.2:c.3820-4C>T		LOW								chr17	67082880	67082880	G	A
missense_variant	ABCA7	MISSENSE	NM_019112.3:p.Pro449His/c.1346C>A	cCc/cAc	MODERATE						0.015,0.015,.(D,D,.)	0.693,0.497(P)	chr19	1045131	1045131	C	A
missense_variant	ABCA7	MISSENSE	NM_019112.3:p.Ser598Gly/c.1792A>G	Agc/Ggc	MODERATE					rs940196618	0.032,0.032,.(D,D,.)	0.999,0.867(D,P)	chr19	1046970	1046970	A	G
missense_variant	ABCA7	MISSENSE	NM_019112.3:p.Lys1404Arg/c.4211A>G	aAg/aGg	MODERATE					rs1229814368	0.034,0.034,.(D,D,.)	0.03,0.066(B)	chr19	1055911	1055911	A	G
splice_donor_variant+intron_variant	ABCA7	protein_coding	NM_019112.3:c.5463+1G>A		HIGH								chr19	1059085	1059085	G	A
splice_region_variant+synonymous_variant	ABCA8	SILENT	NM_001288985.1:p.Ile637Ile/c.1911T>C	atT/atC	LOW								chr17	66914324	66914324	A	G
missense_variant	ABCA8	MISSENSE	NM_001288985.1:p.Val8Ala/c.23T>C	gTg/gCg	MODERATE						0.009,0.009,.,.(D,D,.,.)	0.049,0.066,0.238,0.078(B)	chr17	66938153	66938153	A	G
missense_variant	ABCA9	MISSENSE	NM_080283.3:p.Pro1612Leu/c.4835C>T	cCc/cTc	MODERATE					rs1460547740	0.128,.(T,.)	0.002(B)	chr17	66972096	66972096	G	A
missense_variant	ABCB1	MISSENSE	NM_000927.4:p.Ser893Thr/c.2677T>A	Tct/Act	MODERATE								chr7	87160618	87160618	A	T,C
missense_variant	ABCB1	MISSENSE	NM_000927.4:p.Pro693Ser/c.2077C>T	Cct/Tct	MODERATE						.,0.031,0.03(.,D,D)	0.008,0.572(B,P)	chr7	87173579	87173579	G	A
stop_gained	ABCB11	NONSENSE	NM_003742.2:p.Gln1194*/c.3580C>T	Cag/Tag	HIGH								chr2	169783704	169783704	G	A
missense_variant	ABCB11	MISSENSE	NM_003742.2:p.Tyr1130Cys/c.3389A>G	tAt/tGt	MODERATE					rs1174631566	0.0(D)	1.0(D)	chr2	169787197	169787197	T	C
missense_variant	ABCB11	MISSENSE	NM_003742.2:p.Gln605Pro/c.1814A>C	cAg/cCg	MODERATE						0.006(D)	0.169,0.105(B)	chr2	169826057	169826057	T	G
missense_variant	ABCB11	MISSENSE	NM_003742.2:p.Leu589Met/c.1765C>A	Ctg/Atg	MODERATE						0.0(D)	0.999(D)	chr2	169826599	169826599	G	T
stop_gained	ABCB4	NONSENSE	NM_018849.2:p.Trp708*/c.2123G>A	tGg/tAg	HIGH								chr7	87053310	87053310	C	T
missense_variant	ABCB4	MISSENSE	NM_018849.2:p.Gly527Glu/c.1580G>A	gGa/gAa	MODERATE						0.0(D)	0.999(D)	chr7	87069134	87069134	C	T
missense_variant	ABCB4	MISSENSE	NM_018849.2:p.Lys386Glu/c.1156A>G	Aaa/Gaa	MODERATE						0.002(D)	0.26,1.0,0.999(B,D,D)	chr7	87073053	87073053	T	C
missense_variant	ABCB4	MISSENSE	NM_018849.2:p.Leu216Phe/c.646C>T	Ctc/Ttc	MODERATE					rs1202754797	0.001(D)	0.898,0.299,0.424(P,B,B)	chr7	87081001	87081001	G	A
missense_variant	ABCB5	MISSENSE	NM_001163941.1:p.Gly573Ser/c.1717G>A	Ggt/Agt	MODERATE					rs764961888	0.002(D)	0.995,0.994(D)	chr7	20721137	20721137	G	A
missense_variant	ABCB5	MISSENSE	NM_001163941.1:p.Ser925Ile/c.2774G>T	aGc/aTc	MODERATE						0.002(D)	0.97,0.98,0.962(D)	chr7	20767985	20767985	G	T
missense_variant	ABCB6	MISSENSE	NM_005689.2:p.Asp397Asn/c.1189G>A	Gac/Aac	MODERATE					rs761590736	0.002(D)	1.0(D)	chr2	220079770	220079770	C	T
missense_variant	ABCB6	MISSENSE	NM_005689.2:p.Arg135Leu/c.404G>T	cGt/cTt	MODERATE					rs1489999228	0.198(T)	0.004,0.002(B)	chr2	220082992	220082992	C	A
missense_variant	ABCB7	MISSENSE	NM_004299.4:p.Met6Val/c.16A>G	Atg/Gtg	MODERATE					rs1273425946	.,0.268,0.246,0.252,0.301,0.671,0.358(.,T,T,T,T,T,T)	0.0(B)	chrX	74376092	74376092	T	C
missense_variant	ABCB8	MISSENSE	NM_001282291.1:p.Arg365His/c.1094G>A	cGc/cAc	MODERATE					rs1038478089	0.164,0.121,0.177,0.12,0.122,0.12(T)	0.707,0.717,0.806,0.594,0.806,0.86(P)	chr7	150733189	150733189	G	A
splice_region_variant+intron_variant	ABCB8	protein_coding	NM_001282291.1:c.1816+6T>C		LOW								chr7	150739201	150739201	T	C
splice_region_variant+intron_variant	ABCB9	protein_coding	NM_019625.3:c.2041-8C>T		LOW					rs1364762737	0.072(T)		chr12	123414726	123414726	G	A
missense_variant	ABCB9	MISSENSE	NM_019625.3:p.Glu386Lys/c.1156G>A	Gag/Aag	MODERATE						0.891,0.889,0.882,0.764,0.867,0.882,0.882,0.885,0.185,0.961,0.897,0.158(T)	0.038,0.022,0.017,0.022,0.038(B)	chr12	123430667	123430667	C	T
missense_variant	ABCB9	MISSENSE	NM_019625.3:p.Ile339Val/c.1015A>G	Atc/Gtc	MODERATE						0.176,0.175,0.197,0.303,0.235,0.197,0.197,0.198,0.445,0.456,0.356(T)	0.173,0.05,0.241,0.051,0.402(B)	chr12	123433209	123433209	T	C
missense_variant	ABCC1	MISSENSE	NM_004996.3:p.Leu112Val/c.334C>G	Ctc/Gtc	MODERATE					rs1434304491	0.441(T)	0.005,0.015,0.027,0.005,0.008(B)	chr16	16103741	16103741	C	G
missense_variant	ABCC1	MISSENSE	NM_004996.3:p.Glu308Asp/c.924G>C	gaG/gaC	MODERATE					rs1177695277	0.345(T)	0.002,0.0,0.007,0.005,0.0,0.002,0.005(B)	chr16	16138421	16138421	G	C
missense_variant	ABCC1	MISSENSE	NM_004996.3:p.Ser497Gly/c.1489A>G	Agc/Ggc	MODERATE						0.268,.(T,.)	0.121,0.121,0.171,0.771,0.121,0.404,0.281(B,B,B,P,B,B,B)	chr16	16149964	16149964	A	G
missense_variant	ABCC1	MISSENSE	NM_004996.3:p.Met1086Thr/c.3257T>C	aTg/aCg	MODERATE					rs1353827915	0.696,.(T,.)	0.01,0.03,0.009,0.005,0.023,0.013(B)	chr16	16208800	16208800	T	C
missense_variant	ABCC11	MISSENSE	NM_032583.3:p.Leu831Phe/c.2493G>C	ttG/ttC	MODERATE					rs1318125953	0.006(D)	0.94,0.919(D)	chr16	48227805	48227805	C	G
missense_variant	ABCC11	MISSENSE	NM_032583.3:p.Arg229Leu/c.686G>T	cGc/cTc	MODERATE					rs147729951	0.002(D)	0.653,0.489(P)	chr16	48256600	48256600	C	A
missense_variant	ABCC12	MISSENSE	NM_033226.2:p.Glu559Lys/c.1675G>A	Gaa/Aaa	MODERATE					rs1460385296	0.008(D)	0.771,0.95(P,D)	chr16	48155664	48155664	C	T
missense_variant	ABCC12	MISSENSE	NM_033226.2:p.Pro37Ser/c.109C>T	Ccc/Tcc	MODERATE						0.217,0.138(T)	0.979,0.082(D,B)	chr16	48180227	48180227	G	A
splice_region_variant+intron_variant	ABCC2	protein_coding	NM_000392.4:c.1669-7T>C		LOW					rs1246395464			chr10	101567833	101567833	T	C
splice_region_variant+intron_variant	ABCC2	protein_coding	NM_000392.4:c.2439+5G>A		LOW					rs1260200833			chr10	101578719	101578719	G	A
missense_variant	ABCC2	MISSENSE	NM_000392.4:p.Ser1342Tyr/c.4025C>A	tCc/tAc	MODERATE						0.0(D)	0.997(D)	chr10	101605418	101605418	C	A
missense_variant	ABCC3	MISSENSE	NM_003786.3:p.Leu137Phe/c.409C>T	Ctc/Ttc	MODERATE						0.011,0.006(D)	0.998,0.88(D,P)	chr17	48734467	48734467	C	T
missense_variant	ABCC3	MISSENSE	NM_003786.3:p.Ile1147Thr/c.3440T>C	aTc/aCc	MODERATE						0.0(D)	0.999(D)	chr17	48755166	48755166	T	C
splice_region_variant+intron_variant	ABCC3	protein_coding	NM_003786.3:c.4280+8C>A		LOW								chr17	48762244	48762244	C	A
splice_donor_variant+intron_variant	ABCC4	protein_coding	NM_005845.4:c.3456+2T>C		HIGH								chr13	95705347	95705347	A	G
missense_variant	ABCC5	MISSENSE	NM_005688.3:p.Gln851Pro/c.2552A>C	cAg/cCg	MODERATE						0.026,0.069(D,T)	0.008,0.027(B)	chr3	183670989	183670989	T	G
splice_region_variant+intron_variant	ABCC5	protein_coding	NM_005688.3:c.1834-5C>A		LOW								chr3	183683294	183683294	G	T
missense_variant	ABCC6	MISSENSE	NM_001171.5:p.Met1443Thr/c.4328T>C	aTg/aCg	MODERATE					rs984837642	1.0(T)	0.0(B)	chr16	16244510	16244510	A	G
splice_region_variant+intron_variant	ABCC6	protein_coding	NM_001171.5:c.4208+6G>T		LOW								chr16	16248479	16248479	C	A
missense_variant	ABCC6	MISSENSE	NM_001171.5:p.His1043Gln/c.3129C>A	caC/caA	MODERATE						0.029(D)	0.049(B)	chr16	16259657	16259657	G	T
missense_variant	ABCC6	MISSENSE	NM_001171.5:p.Lys273Arg/c.818A>G	aAa/aGa	MODERATE					rs1416849864	0.296,.(T,.)	0.034,0.013(B)	chr16	16297447	16297447	T	C
missense_variant	ABCC8	MISSENSE	NM_001287174.1:p.Ala1411Thr/c.4231G>A	Gcc/Acc	MODERATE					rs975338030	0.011(D)	0.305(B)	chr11	17417236	17417236	C	T
splice_region_variant+intron_variant	ABCC8	protein_coding	NM_001287174.1:c.1176+7G>A		LOW					rs1165894128			chr11	17474659	17474659	C	T
missense_variant	ABCC8	MISSENSE	NM_001287174.1:p.Leu266Phe/c.796C>T	Ctc/Ttc	MODERATE					rs989339141	0.492,0.488(T)	0.175,0.101(B)	chr11	17483156	17483156	G	A
missense_variant	ABCC9	MISSENSE	NM_005691.3:p.Glu1304Val/c.3911A>T	gAa/gTa	MODERATE						0.111,0.079,0.113(T)	0.12,0.264(B)	chr12	21968809	21968809	T	A
missense_variant	ABCC9	MISSENSE	NM_005691.3:p.Leu1073Val/c.3217C>G	Ctc/Gtc	MODERATE					rs1166764185	0.071,0.057,0.071(T)	0.665,0.832(P)	chr12	21997729	21997729	G	C
missense_variant	ABCC9	MISSENSE	NM_005691.3:p.Ala456Thr/c.1366G>A	Gca/Aca	MODERATE						0.001,0.004,0.001(D)	0.728,0.236(P,B)	chr12	22061100	22061100	C	T
splice_region_variant+intron_variant	ABCC9	protein_coding	NM_005691.3:c.816+4A>C		LOW					rs1401889093			chr12	22068598	22068598	T	G
missense_variant	ABCD3	MISSENSE	NM_002858.3:p.Gly552Cys/c.1654G>T	Ggt/Tgt	MODERATE					rs1190514974	0.013(D)	0.841,0.629,0.928(P,P,D)	chr1	94965084	94965084	G	T
missense_variant	ABCD4	MISSENSE	NM_005050.3:p.Ser395Phe/c.1184C>T	tCt/tTt	MODERATE						0.033(D)	0.391,0.027,0.02,0.027(B)	chr14	74757137	74757137	G	A
missense_variant	ABCD4	MISSENSE	NM_005050.3:p.Thr385Ala/c.1153A>G	Aca/Gca	MODERATE						0.254(T)	0.03,0.017,0.021,0.017(B)	chr14	74757168	74757168	T	C
missense_variant	ABCE1	MISSENSE	NM_001040876.1:p.Lys27Arg/c.80A>G	aAg/aGg	MODERATE					rs936610315	0.324,0.353(T)	0.042(B)	chr4	146025644	146025644	A	G
splice_region_variant+intron_variant	ABCE1	protein_coding	NM_001040876.1:c.1204+5A>G		LOW								chr4	146042390	146042390	A	G
missense_variant	ABCF2	MISSENSE	NM_005692.4:p.Glu613Gly/c.1838A>G	gAg/gGg	MODERATE					rs1217748601	0.079,0.113(T)	0.006,0.009(B)	chr7	150911174	150911174	T	C
missense_variant	ABCF2	MISSENSE	NM_005692.4:p.Leu416Val/c.1246C>G	Cta/Gta	MODERATE					rs1310199509	0.162,0.166(T)	0.085(B)	chr7	150915259	150915259	G	C
missense_variant	ABCF2	MISSENSE	NM_005692.4:p.Gly47Ser/c.139G>A	Ggc/Agc	MODERATE						0.156,0.16,0.207,0.133(T)	0.068,0.049(B)	chr7	150923406	150923406	C	T
missense_variant	ABCG1	MISSENSE	NM_207174.1:p.Arg7Pro/c.20G>C	cGa/cCa	MODERATE					rs1185449871	0.241(T)	0.0(B)	chr21	43640101	43640101	G	C
missense_variant	ABCG1	MISSENSE	NM_004915.3:p.Ile273Val/c.817A>G	Atc/Gtc	MODERATE						0.002,0.002,0.009,0.002,0.001,0.002,0.049(D)	0.751,0.919,0.348,0.801,0.919,0.927(P,D,B,P,D,D)	chr21	43704752	43704752	A	G
missense_variant	ABCG1	MISSENSE	NM_004915.3:p.Thr378Ile/c.1133C>T	aCa/aTa	MODERATE						0.21,0.08(T)	0.002,0.003(B)	chr21	43708158	43708158	C	T
missense_variant	ABCG2	MISSENSE	NM_004827.2:p.Leu646Met/c.1936C>A	Ctg/Atg	MODERATE						0.01(D)	0.863(P)	chr4	89013418	89013418	G	T
missense_variant	ABCG2	MISSENSE	NM_004827.2:p.Lys473Glu/c.1417A>G	Aaa/Gaa	MODERATE					rs1289665941	0.003,0.004(D)	0.969,0.979,0.973(D)	chr4	89020551	89020551	T	C
splice_acceptor_variant+intron_variant	ABCG2	protein_coding	NM_004827.2:c.532-1G>A		HIGH								chr4	89042945	89042945	C	T
missense_variant	TJP2	MISSENSE	NM_001170416.1:p.Arg189Ser/c.567G>T	agG/agT	MODERATE						0.005,0.038,0.004,0.006,0.003,0.004,0.004(D)	0.03,0.332,0.229,0.05,0.049(B)	chr9	71835934	71835934	G	T	0	0	0	0	0	0	0	0	0	0	0	0	0	0	0	0	0	0	0	0	0	0	0	0	0	0	0	0	0	0	0	0
missense_variant	TJP2	MISSENSE	NM_001170416.1:p.Glu233Asp/c.699G>T	gaG/gaT	MODERATE								chr9	71836066	71836066	G	T,*	0	0	0	0	0	0	0	0	0	0	0	0	0	0	0	0	0	0	0	0	0	0	0	0	1	0	0	0	0	0	0	0
missense_variant	TJP2	MISSENSE	NM_001170416.1:p.Arg234Trp/c.700C>T	Cgg/Tgg	MODERATE								chr9	71836067	71836067	C	T,*	0	0	0	0	0	0	0	0	0	0	0	0	0	0	0	0	0	0	0	0	0	0	0	0	1	0	0	0	0	0	0	0
missense_variant	SLCO2A1	MISSENSE	NM_005630.2:p.Arg561Cys/c.1681C>T	Cgc/Tgc	MODERATE			8.24e-06	0	rs369396153	0.0(D)	0.999,1.0(D)	chr3	133657282	133657282	G	A
missense_variant	ABCA1	MISSENSE	NM_005502.3:p.Arg230Pro/c.689G>C	cGt/cCt	MODERATE			8.24e-06	0.0001	rs767710036	0.189,0.197(T)	0.024(B)	chr9	107620834	107620834	C	G
missense_variant	ABCA12	MISSENSE	NM_173076.2:p.His854Tyr/c.2560C>T	Cat/Tat	MODERATE			8.24e-06	0.0001	rs759472663	0.655,0.559(T)	0.001,0.003(B)	chr2	215872483	215872483	G	A
splice_region_variant+intron_variant	ABCA4	protein_coding	NM_000350.2:c.5313-4A>G		LOW			8.24e-06	0.0001	rs764333929			chr1	94480250	94480250	T	C
missense_variant	ABCB10	MISSENSE	NM_012089.2:p.Val410Met/c.1228G>A	Gtg/Atg	MODERATE			8.24e-06	0	rs755725401	0.291(T)	0.029(B)	chr1	229675314	229675314	C	T
missense_variant	ABCB5	MISSENSE	NM_001163941.1:p.Leu1038Phe/c.3112C>T	Ctc/Ttc	MODERATE			8.24e-06	0	rs757784479	0.045,0.101(D,T)	0.078,0.179(B)	chr7	20782587	20782587	C	T
missense_variant+splice_region_variant	ABCB6	MISSENSE	NM_005689.2:p.Glu573Lys/c.1717G>A	Gaa/Aaa	MODERATE			8.24e-06	0.0001	rs768065738	0.003(D)	0.161,0.119(B)	chr2	220078163	220078163	C	T
missense_variant	ABCC11	MISSENSE	NM_032583.3:p.Leu1038Trp/c.3113T>G	tTg/tGg	MODERATE			8.24e-06	0.0001	rs755356599	0.002(D)	0.891,0.986(P,D)	chr16	48218496	48218496	A	C
missense_variant	ABCC12	MISSENSE	NM_033226.2:p.Met302Arg/c.905T>G	aTg/aGg	MODERATE			8.24e-06	0.0001	rs759282734	0.005(D)	0.962,0.985(D)	chr16	48172213	48172213	A	C
splice_donor_variant+intron_variant	ABCC2	protein_coding	NM_000392.4:c.1815+2T>A		HIGH			8.24e-06	0.0001	rs387906395			chr10	101567988	101567988	T	A
missense_variant	ABCC2	MISSENSE	NM_000392.4:p.Arg1174Cys/c.3520C>T	Cgt/Tgt	MODERATE			8.24e-06	0	rs746497342	0.0(D)	0.998(D)	chr10	101595953	101595953	C	T
splice_region_variant+intron_variant	ABCG8	protein_coding	NM_022437.2:c.1757-4C>G		LOW			8.24e-06	0.0001	rs765522418			chr2	44104696	44104696	C	G
missense_variant	TJP2	MISSENSE	NM_001170416.1:p.Arg713Trp/c.2137C>T	Cgg/Tgg	MODERATE			8.24e-06	0	rs760622082	0.0(D)	0.999,1.0,0.999,1.0,0.999(D)	chr9	71851917	71851917	C	T	0	0	0	0	0	0	0	0	0	0	0	0	0	0	0	0	0	0	0	0	0	0	0	0	0	0	0	0	0	0	0	0
splice_region_variant+intron_variant	ABCA1	protein_coding	NM_005502.3:c.1194+8G>T		LOW			8.25e-06	0.0001	rs762508711			chr9	107599701	107599701	C	A
missense_variant	ABCA10	MISSENSE	NM_080282.3:p.Thr1339Ile/c.4016C>T	aCt/aTt	MODERATE			8.25e-06	0	rs769798989	0.035(D)	0.579,0.601(P)	chr17	67149637	67149637	G	A
missense_variant	SLC10A1	MISSENSE	NM_003049.3:p.Met319Leu/c.955A>T	Atg/Ttg	MODERATE			8.26e-06	0.0001	rs756252909	0.247(T)	0.001(B)	chr14	70243094	70243094	T	A
missense_variant	ABCA3	MISSENSE	NM_001089.2:p.Tyr557His/c.1669T>C	Tac/Cac	MODERATE			8.26e-06	0.0001	rs760414871	0.0(D)	0.992,0.373,0.992(D,B,D)	chr16	2349476	2349476	A	G
splice_region_variant+intron_variant	ABCA4	protein_coding	NM_000350.2:c.3522+7G>A		LOW			8.26e-06	0	rs764080953			chr1	94506758	94506758	C	T
missense_variant	ABCA6	MISSENSE	NM_080284.2:p.Met835Thr/c.2504T>C	aTg/aCg	MODERATE			8.26e-06	0.0001	rs775864821	0.009(D)	0.119(B)	chr17	67102238	67102238	A	G
missense_variant+splice_region_variant	ABCG5	MISSENSE	NM_022436.2:p.Arg374Lys/c.1121G>A	aGa/aAa	MODERATE			8.26e-06	0.0001	rs770254073	0.055,0.059(T)	0.471,0.166(P,B)	chr2	44051255	44051255	C	T
missense_variant	SLC10A1	MISSENSE	NM_003049.3:p.Thr317Pro/c.949A>C	Aca/Cca	MODERATE			8.27e-06	0.0001	rs749506324	0.026(D)	0.564(P)	chr14	70243100	70243100	T	G
missense_variant	CHRM5	MISSENSE	NM_001320917.1:p.Arg264Gln/c.791G>A	cGg/cAg	MODERATE			8.28e-06	0	rs777128975	0.309(T)	0.01(B)	chr15	34355709	34355709	G	A
missense_variant	ABCA10	MISSENSE	NM_080282.3:p.Lys3Gln/c.7A>C	Aag/Cag	MODERATE			8.28e-06	0.0001	rs771698188	0.006(D)	0.951(D)	chr17	67221493	67221493	T	G
splice_region_variant+intron_variant	ABCB1	protein_coding	NM_000927.4:c.2398-5C>T		LOW			8.28e-06	0.0001	rs763717036			chr7	87165862	87165862	G	A
missense_variant	ABCB11	MISSENSE	NM_003742.2:p.Arg958Pro/c.2873G>C	cGg/cCg	MODERATE			8.28e-06	0.0001	rs761363245	0.049(D)	0.321(B)	chr2	169791877	169791877	C	G
missense_variant	ABCC1	MISSENSE	NM_004996.3:p.Ser988Thr/c.2962T>A	Tcc/Acc	MODERATE			8.28e-06	0.0001	rs751456460	0.077,.(T,.)	0.009,0.062,0.046,0.086,0.063,0.062(B)	chr16	16205322	16205322	T	A
missense_variant	ABCC11	MISSENSE	NM_032583.3:p.Arg135Cys/c.403C>T	Cgc/Tgc	MODERATE			8.28e-06	0.0001	rs755688330	0.043,0.037,0.037,0.037,0.154(D,D,D,D,T)	0.458,0.085(P,B)	chr16	48258333	48258333	G	A
missense_variant	ABCC12	MISSENSE	NM_033226.2:p.Gln151His/c.453G>T	caG/caT	MODERATE			8.28e-06	0.0001	rs777188462	0.144(T)	0.001,0.0(B)	chr16	48174802	48174802	C	A
missense_variant	ABCG5	MISSENSE	NM_022436.2:p.Ala468Val/c.1403C>T	gCa/gTa	MODERATE			8.3e-06	0.0001	rs770185430	1.0(T)	0.0(B)	chr2	44049996	44049996	G	A
missense_variant	S1PR2	MISSENSE	NM_004230.3:p.Arg217Cys/c.649C>T	Cgc/Tgc	MODERATE			8.31e-06	0	rs769736633		0.988(D)	chr19	10334933	10334933	G	A
missense_variant	ABCA13	MISSENSE	NM_152701.4:p.Gly4641Asp/c.13922G>A	gGc/gAc	MODERATE			8.31e-06	0	rs777055837	0.013,0.0(D)	0.7,0.999,0.999(P,D,D)	chr7	48559761	48559761	G	A
missense_variant	SLCO2A1	MISSENSE	NM_005630.2:p.Arg389Cys/c.1165C>T	Cgc/Tgc	MODERATE			8.36e-06	0.0001	rs758128252	0.0(D)	0.999,0.997,0.999(D)	chr3	133666230	133666230	G	A
stop_gained	ABCB8	NONSENSE	NM_001282291.1:p.Arg76*/c.226C>T	Cga/Tga	HIGH			8.36e-06	0.0001	rs767905649			chr7	150730771	150730771	C	T
missense_variant	ABCA10	MISSENSE	NM_080282.3:p.Asp291Tyr/c.871G>T	Gat/Tat	MODERATE			8.37e-06	0.0001	rs770989783	0.0(D)	0.987,0.98(D)	chr17	67210980	67210980	C	A
missense_variant	ABCA7	MISSENSE	NM_019112.3:p.Pro881His/c.2642C>A	cCc/cAc	MODERATE			8.39e-06	0.0001	rs781691344	0.182,0.182,.(T,T,.)	0.906,0.173(P,B)	chr19	1051009	1051009	C	A
missense_variant	ABCA7	MISSENSE	NM_019112.3:p.Arg1015His/c.3044G>A	cGc/cAc	MODERATE			8.41e-06	0	rs148613263	0.003,0.003,.(D,D,.)	0.855,0.72(P)	chr19	1052022	1052022	G	A
missense_variant	ABCC1	MISSENSE	NM_004996.3:p.Arg1473Gln/c.4418G>A	cGg/cAg	MODERATE			8.46e-06	0.0001	rs199539300	0.102,.(T,.)	0.516,0.651,0.321,0.371,0.651(P,P,B,B,P)	chr16	16232346	16232346	G	A
missense_variant	ABCC1	MISSENSE	NM_004996.3:p.Gly639Ala/c.1916G>C	gGg/gCg	MODERATE			8.48e-06	0	rs774022771	0.134,.(T,.)	0.055,0.358,0.298,0.384,0.129,0.298(B)	chr16	16170186	16170186	G	C
missense_variant	SLC12A3	MISSENSE	NM_000339.2:p.Lys819Thr/c.2456A>C	aAg/aCg	MODERATE			8.53e-06	0.0001	rs775505729	0.386,0.409,0.477,0.35(T)	0.001,0.0,0.002(B)	chr16	56926874	56926874	A	C
missense_variant	ABCC10	MISSENSE	NM_001198934.1:p.Leu1316Val/c.3946C>G	Ctg/Gtg	MODERATE			8.59e-06	0.0001	rs752650051	0.035(D)	0.77,0.998(P,D)	chr6	43415662	43415662	C	G
splice_region_variant+intron_variant	ABCA13	protein_coding	NM_152701.4:c.10382-8G>A		LOW			8.89e-06	0.0001	rs771655514			chr7	48391770	48391770	G	A
missense_variant	SLCO4A1	MISSENSE	NM_016354.3:p.Asp150Asn/c.448G>A	Gac/Aac	MODERATE			9e-06	0.0001	rs765170285	0.0(D)	0.972(D)	chr20	61288254	61288254	G	A
missense_variant	ABCA13	MISSENSE	NM_152701.4:p.Thr4391Ala/c.13171A>G	Act/Gct	MODERATE			1e-05	0.0001	rs775426454	0.209,0.073(T)	0.041,0.016,0.018(B)	chr7	48522749	48522749	A	G
missense_variant	GPBAR1	MISSENSE	NM_001077191.1:p.Arg254His/c.761G>A	cGc/cAc	MODERATE			1.23e-05	0.0002	rs781068296	0.415(T)	0.12(B)	chr2	219128208	219128208	G	A
missense_variant	SLC12A3	MISSENSE	NM_000339.2:p.Asp486Asn/c.1456G>A	Gac/Aac	MODERATE			1.33e-05	0.0002	rs753523115	0.0(D)	0.997,0.993,0.988(D)	chr16	56914054	56914054	G	A
missense_variant	ABCA13	MISSENSE	NM_152701.4:p.Glu4267Asp/c.12801G>T	gaG/gaT	MODERATE			1.57e-05	0.0002	rs757737367	0.03,0.198(D,T)	0.23,0.98,0.98(B,D,D)	chr7	48494869	48494869	G	T
missense_variant	SLC10A2	MISSENSE	NM_000452.2:p.Gly121Ser/c.361G>A	Ggc/Agc	MODERATE			1.65e-05	0.0002	rs757314966	0.0(D)	0.977(D)	chr13	103718239	103718239	C	T
missense_variant	SLC51A	MISSENSE	NM_152672.5:p.Arg318Gln/c.953G>A	cGa/cAa	MODERATE			1.65e-05	0.0002	rs749146130	0.005(D)	0.958(D)	chr3	195960000	195960000	G	A
missense_variant	SLC10A1	MISSENSE	NM_003049.3:p.Asn271Ser/c.812A>G	aAt/aGt	MODERATE			1.65e-05	0	rs200093127	0.013(D)	0.184(B)	chr14	70245181	70245181	T	C
missense_variant	SLCO6A1	MISSENSE	NM_001289002.1:p.Ser462Thr/c.1384T>A	Tct/Act	MODERATE			1.65e-05	0.0001	rs749290203	0.151,0.151,0.135(T)	0.706,0.904(P)	chr5	101755618	101755618	A	T
missense_variant	CHRM5	MISSENSE	NM_001320917.1:p.Lys330Arg/c.989A>G	aAg/aGg	MODERATE			1.65e-05	0.0002	rs747242630	0.234(T)	0.339(B)	chr15	34355907	34355907	A	G
missense_variant	ABCA10	MISSENSE	NM_080282.3:p.Arg753Ser/c.2259A>C	agA/agC	MODERATE			1.65e-05	0.0002	rs767473587	0.021(D)	0.411(B)	chr17	67183893	67183893	T	G
missense_variant	ABCA12	MISSENSE	NM_173076.2:p.Pro534Leu/c.1601C>T	cCg/cTg	MODERATE			1.65e-05	0	rs760080854	0.122,0.129(T)	0.135,0.022(B)	chr2	215884116	215884116	G	A
missense_variant	ABCA12	MISSENSE	NM_173076.2:p.Arg499Thr/c.1496G>C	aGa/aCa	MODERATE			1.65e-05	0	rs761962371	0.169,0.185(T)	0.001(B)	chr2	215884312	215884312	C	G
missense_variant	ABCA4	MISSENSE	NM_000350.2:p.Leu539Val/c.1615C>G	Ctc/Gtc	MODERATE			1.65e-05	0.0002	rs748615703	0.005(D)	0.821,0.573(P)	chr1	94528813	94528813	G	C
missense_variant	ABCB10	MISSENSE	NM_012089.2:p.Ala388Gly/c.1163C>G	gCa/gGa	MODERATE			1.65e-05	0.0002	rs770019437	1.0(T)	0.001(B)	chr1	229676393	229676393	G	C
missense_variant	ABCB6	MISSENSE	NM_005689.2:p.Asp601Asn/c.1801G>A	Gat/Aat	MODERATE			1.65e-05	0.0002	rs764674184	0.188(T)	0.001,0.0(B)	chr2	220077967	220077967	C	T
missense_variant	ABCB6	MISSENSE	NM_005689.2:p.Val310Leu/c.928G>C	Gtc/Ctc	MODERATE			1.65e-05	0.0002	rs13018099	0.107(T)	0.449,0.585(P)	chr2	220081128	220081128	C	G
splice_region_variant+intron_variant	ABCC2	protein_coding	NM_000392.4:c.1668+3G>T		LOW			1.65e-05	0.0002	rs745808453			chr10	101567281	101567281	G	T
splice_region_variant+intron_variant	ABCC6	protein_coding	NM_001171.5:c.1432-8G>A		LOW			1.65e-05	0.0001	rs372692483			chr16	16284232	16284232	C	T
missense_variant	ABCC8	MISSENSE	NM_001287174.1:p.Val357Ile/c.1069G>A	Gtc/Atc	MODERATE			1.65e-05	0	rs771392416	0.235,0.233(T)	0.053,0.042(B)	chr11	17474773	17474773	C	T
missense_variant	ABCD3	MISSENSE	NM_002858.3:p.Pro44Ser/c.130C>T	Cca/Tca	MODERATE			1.65e-05	0.0002	rs777605340	0.535,0.328(T)	0.001,0.02,0.0,0.001(B)	chr1	94924182	94924182	C	T
missense_variant	ABCF2	MISSENSE	NM_005692.4:p.Gly47Asp/c.140G>A	gGc/gAc	MODERATE			1.65e-05	0	rs749210403	0.056,0.058,0.074,0.061(T)	0.606,0.711(P)	chr7	150923405	150923405	C	T
missense_variant	SLCO1A2	MISSENSE	NM_021094.3:p.Leu670Ser/c.2009T>C	tTg/tCg	MODERATE			1.66e-05	0.0002	rs777689524	0.001(D)	0.448(P)	chr12	21422486	21422486	A	G
missense_variant	ABCA13	MISSENSE	NM_152701.4:p.Asn1724Thr/c.5171A>C	aAt/aCt	MODERATE			1.66e-05	0.0001	rs555935052	0.001(D)	0.573(P)	chr7	48314434	48314434	A	C
missense_variant	ABCA13	MISSENSE	NM_152701.4:p.Ile2522Val/c.7564A>G	Att/Gtt	MODERATE			1.66e-05	0.0002	rs767876429	0.076(T)	0.004(B)	chr7	48318355	48318355	A	G
missense_variant+splice_region_variant	ABCA13	MISSENSE	NM_152701.4:p.Arg4025Cys/c.12073C>T	Cgt/Tgt	MODERATE			1.66e-05	0	rs755229130	0.082(T)	0.462,0.502(P)	chr7	48450119	48450119	C	T
splice_region_variant+intron_variant	ABCA4	protein_coding	NM_000350.2:c.4253+4C>T		LOW			1.66e-05	0.0001	rs61754044			chr1	94496548	94496548	G	A
missense_variant	ABCA6	MISSENSE	NM_080284.2:p.His1403Gln/c.4209T>A	caT/caA	MODERATE			1.66e-05	0.0002	rs777188865	1.0(T)	0.002(B)	chr17	67080624	67080624	A	T
missense_variant	ABCB10	MISSENSE	NM_012089.2:p.Arg334Gln/c.1001G>A	cGa/cAa	MODERATE			1.66e-05	0	rs138468815	0.003(D)	0.267(B)	chr1	229678039	229678039	C	T
missense_variant	ABCB11	MISSENSE	NM_003742.2:p.Ala1230Ser/c.3688G>T	Gct/Tct	MODERATE			1.66e-05	0.0002	rs755010435	0.002(D)	0.996,1.0(D)	chr2	169781244	169781244	C	A
missense_variant	ABCB11	MISSENSE	NM_003742.2:p.Ile112Val/c.334A>G	Att/Gtt	MODERATE			1.66e-05	0.0002	rs746620432	0.304(T)	0.927(D)	chr2	169869837	169869837	T	C
splice_acceptor_variant+intron_variant	SLCO2A1	protein_coding	NM_005630.2:c.941-1G>A		HIGH			1.67e-05	0.0002	rs767233599			chr3	133667545	133667545	C	T
missense_variant	SLC12A3	MISSENSE	NM_000339.2:p.Val242Ala/c.725T>C	gTg/gCg	MODERATE			1.67e-05	0.0002	rs778593727	0.014(D)	0.618,0.791,0.686(P)	chr16	56904131	56904131	T	C
missense_variant	ABCA5	MISSENSE	NM_018672.4:p.Asp603Asn/c.1807G>A	Gac/Aac	MODERATE			1.67e-05	0.0002	rs765526099	0.026,.,.(D,.,.)	0.941,0.975(D)	chr17	67285413	67285413	C	T
missense_variant	ABCA6	MISSENSE	NM_080284.2:p.His1568Asn/c.4702C>A	Cat/Aat	MODERATE			1.69e-05	0.0002	rs373817866	0.024(D)	0.066(B)	chr17	67075401	67075401	G	T
missense_variant	TJP2	MISSENSE	NM_001170416.1:p.Ala157Thr/c.469G>A	Gca/Aca	MODERATE			1.69e-05	0.0002	rs756272179	0.386,.,0.315,0.327,0.375,0.342,0.325,0.322(T,.,T,T,T,T,T,T)	0.002,0.002,0.038,0.001,0.003(B)	chr9	71835836	71835836	G	A	0	0	0	0	0	0	0	0	0	0	0	0	0	0	0	0	0	0	0	0	0	0	0	0	0	0	0	0	0	0	0	0
splice_region_variant+intron_variant	ABCA4	protein_coding	NM_000350.2:c.2382+6G>A		LOW			1.78e-05	0.0002	rs764924109			chr1	94522151	94522151	C	T
missense_variant	ABCA13	MISSENSE	NM_152701.4:p.Pro3288Gln/c.9863C>A	cCg/cAg	MODERATE			1.88e-05	0.0003	rs186535344	0.003(D)	1.0,0.763(D,P)	chr7	48356757	48356757	C	A
missense_variant	ABCB9	MISSENSE	NM_019625.3:p.Gly561Ser/c.1681G>A	Ggc/Agc	MODERATE			1.88e-05	0.0003	rs750183772	0.0(D)	0.957,0.998,1.0,1.0,1.0,0.997(D)	chr12	123424720	123424720	C	T
missense_variant	ABCD4	MISSENSE	NM_005050.3:p.Ala545Thr/c.1633G>A	Gca/Aca	MODERATE			2.29e-05	0	rs754370477	0.006(D)	0.995,0.997,0.998(D)	chr14	74754516	74754516	C	T
splice_region_variant+intron_variant	ABCB5	protein_coding	NM_001163941.1:c.1207-3T>C		LOW			2.39e-05	0	rs751977616			chr7	20689642	20689642	T	C
missense_variant	SLCO1B3	MISSENSE	NM_019844.3:p.Cys607Tyr/c.1820G>A	tGt/tAt	MODERATE			2.47e-05	0.0002	rs754088334	0.021,0.021,0.017,0.025(D)	0.532,0.867,0.867(P)	chr12	21054356	21054356	G	A
missense_variant	ABCA3	MISSENSE	NM_001089.2:p.Ser48Leu/c.143C>T	tCg/tTg	MODERATE			2.47e-05	0.0003	rs763721411	0.386,0.374,0.671(T)	0.066,0.039,0.997,0.096(B,B,D,B)	chr16	2376187	2376187	G	A
missense_variant	ABCB6	MISSENSE	NM_005689.2:p.Tyr530Cys/c.1589A>G	tAt/tGt	MODERATE			2.47e-05	0.0001	rs759620730	0.001(D)	0.873,0.943(P,D)	chr2	220078378	220078378	T	C
missense_variant	ABCC8	MISSENSE	NM_001287174.1:p.Val84Ile/c.250G>A	Gtc/Atc	MODERATE			2.47e-05	0.0002	rs775776658	0.209,0.207(T)	0.021,0.049(B)	chr11	17496473	17496473	C	T
missense_variant	ABCD2	MISSENSE	NM_005164.3:p.Arg141Gln/c.422G>A	cGg/cAg	MODERATE			2.47e-05	0.0001	rs766162060	0.112(T)	0.025(B)	chr12	40012996	40012996	C	T
stop_gained	ABCG5	NONSENSE	NM_022436.2:p.Gln251*/c.751C>T	Cag/Tag	HIGH			2.47e-05	0.0003	rs140111105			chr2	44053544	44053544	G	A
missense_variant	SLC12A3	MISSENSE	NM_000339.2:p.Val254Met/c.760G>A	Gtg/Atg	MODERATE			2.48e-05	0.0001	rs751725614	0.002,0.001,0.001,0.002(D)	0.884,0.994,0.885(P,D,P)	chr16	56904556	56904556	G	A
stop_gained	SLC12A3	NONSENSE	NM_000339.2:p.Ser710*/c.2129C>A	tCg/tAg	HIGH			2.48e-05	0.0003	rs546999572			chr16	56920956	56920956	C	A
missense_variant	ABCA4	MISSENSE	NM_000350.2:p.Arg2263Gln/c.6788G>A	cGa/cAa	MODERATE			2.48e-05	0	rs281865407	.,0.011(.,D)	0.77(P)	chr1	94461693	94461693	C	T
missense_variant	SLCO4C1	MISSENSE	NM_180991.4:p.Thr391Ala/c.1171A>G	Act/Gct	MODERATE			2.49e-05	0	rs767706778	0.111(T)	0.017(B)	chr5	101593749	101593749	T	C
missense_variant	ABCA13	MISSENSE	NM_152701.4:p.Arg1879Gln/c.5636G>A	cGa/cAa	MODERATE			2.49e-05	0.0003	rs763421969	1.0(T)	0.001(B)	chr7	48314899	48314899	G	A
splice_region_variant+intron_variant	ABCA13	protein_coding	NM_152701.4:c.12816-7A>G		LOW			2.49e-05	0.0003	rs772211107			chr7	48506546	48506546	A	G
missense_variant	ABCG1	MISSENSE	NM_004915.3:p.Arg370Trp/c.1108C>T	Cgg/Tgg	MODERATE			2.49e-05	0.0001	rs757151743	0.046,0.022,0.022,0.015,0.068,0.003(D,D,D,D,T,D)	0.241,0.176,0.16,0.319,0.599,0.432(B,B,B,B,P,B)	chr21	43708133	43708133	C	T
missense_variant	ABCA5	MISSENSE	NM_018672.4:p.Arg709His/c.2126G>A	cGc/cAc	MODERATE			2.5e-05	0	rs753649836	1.0,.,.(T,.,.)	0.131,0.085(B)	chr17	67282368	67282368	C	T
splice_donor_variant+intron_variant	ABCG5	protein_coding	NM_022436.2:c.1762+1G>A		HIGH			2.5e-05	0.0003	rs754944896			chr2	44041615	44041615	C	T
missense_variant+splice_region_variant	SLCO4C1	MISSENSE	NM_180991.4:p.Gly425Trp/c.1273G>T	Ggg/Tgg	MODERATE			2.51e-05	0.0004	rs750757548	0.0(D)	1.0(D)	chr5	101593647	101593647	C	A
missense_variant	ABCA10	MISSENSE	NM_080282.3:p.Pro380Ser/c.1138C>T	Ccg/Tcg	MODERATE			2.51e-05	0.0003	rs532088283	0.038(D)	0.067(B)	chr17	67197678	67197678	G	A
missense_variant	ABCA7	MISSENSE	NM_019112.3:p.Arg1007Cys/c.3019C>T	Cgt/Tgt	MODERATE			2.51e-05	0	rs373517680	0.0,0.0,.(D,D,.)	1.0(D)	chr19	1051997	1051997	C	T
stop_gained	ABCA8	NONSENSE	NM_001288985.1:p.Arg1218*/c.3652C>T	Cga/Tga	HIGH			2.6e-05	0.0004	rs748140587			chr17	66879987	66879987	G	A
splice_region_variant+intron_variant	SLC12A3	protein_coding	NM_000339.2:c.741+8C>G		LOW			2.62e-05	0.0004	rs200257610			chr16	56904155	56904155	C	G
splice_acceptor_variant+intron_variant	ABCA4	protein_coding	NM_000350.2:c.1761-2A>G		HIGH			2.66e-05	0.0002	rs754765164			chr1	94528311	94528311	T	C
missense_variant	ABCA2	MISSENSE	NM_212533.2:p.Ser274Leu/c.821C>T	tCg/tTg	MODERATE			2.8e-05	0	rs746388306	0.005,.,0.005,0.005(D,.,D,D)	0.077,0.054,0.079(B)	chr9	139916010	139916010	G	A
missense_variant	ABCA7	MISSENSE	NM_019112.3:p.Phe650Leu/c.1950C>G	ttC/ttG	MODERATE			2.81e-05	0.0001	rs370467697	0.002,0.002,.(D,D,.)	0.999,1.0(D)	chr19	1047260	1047260	C	G
missense_variant	ABCA7	MISSENSE	NM_019112.3:p.Asn98Ser/c.293A>G	aAc/aGc	MODERATE			2.96e-05	0	rs745685434	0.079,0.014,0.01,0.079(T,D,D,T)	0.188,0.027(B)	chr19	1041962	1041962	A	G
missense_variant	ABCA2	MISSENSE	NM_212533.2:p.Arg1328His/c.3983G>A	cGc/cAc	MODERATE			2.98e-05	0	rs370357831	0.374,.,0.336,0.361(T,.,T,T)	0.0(B)	chr9	139909252	139909252	C	T
missense_variant	SLC51A	MISSENSE	NM_152672.5:p.Cys299Tyr/c.896G>A	tGc/tAc	MODERATE			3.3e-05	0.0002	rs775291391	1.0(T)	0.897(P)	chr3	195959943	195959943	G	A
missense_variant	ABCA1	MISSENSE	NM_005502.3:p.Arg2030Gln/c.6089G>A	cGg/cAg	MODERATE			3.3e-05	0	rs199604917	0.846(T)	0.032(B)	chr9	107550316	107550316	C	T
missense_variant+splice_region_variant	ABCA1	MISSENSE	NM_005502.3:p.Val182Ile/c.544G>A	Gta/Ata	MODERATE			3.3e-05	0.0003	rs750067729	0.098,0.269(T)	0.009(B)	chr9	107620979	107620979	C	T
missense_variant	ABCA5	MISSENSE	NM_018672.4:p.Asp1260Tyr/c.3778G>T	Gac/Tac	MODERATE			3.3e-05	0.0005	rs142334264	0.014,.,.(D,.,.)	0.0(B)	chr17	67252378	67252378	C	A
missense_variant	ABCA8	MISSENSE	NM_001288985.1:p.Pro1444Leu/c.4331C>T	cCg/cTg	MODERATE			3.3e-05	0.0005	rs372083205	0.0,.,.(D,.,.)	1.0(D)	chr17	66872640	66872640	G	A
missense_variant	ABCB5	MISSENSE	NM_001163941.1:p.Arg1027His/c.3080G>A	cGc/cAc	MODERATE			3.3e-05	0.0001	rs745749100	0.0(D)	0.994,0.989(D)	chr7	20782555	20782555	G	A
missense_variant	ABCC2	MISSENSE	NM_000392.4:p.Arg1066Gln/c.3197G>A	cGa/cAa	MODERATE			3.3e-05	0	rs768051811	0.042(D)	0.248(B)	chr10	101591827	101591827	G	A
missense_variant	ABCC2	MISSENSE	NM_000392.4:p.Arg1271Gln/c.3812G>A	cGa/cAa	MODERATE			3.3e-05	0.0002	rs767290900	0.001(D)	0.484(P)	chr10	101603626	101603626	G	A
missense_variant	ABCG8	MISSENSE	NM_022437.2:p.Val144Met/c.430G>A	Gtg/Atg	MODERATE			3.3e-05	0	rs780046756	0.132(T)	0.319,0.447(B,P)	chr2	44078830	44078830	G	A
missense_variant	ABCA3	MISSENSE	NM_001089.2:p.Arg709Gln/c.2126G>A	cGg/cAg	MODERATE			3.31e-05	0.0002	rs377496477	1.0(T)	0.0,0.002,0.0(B)	chr16	2347467	2347467	C	T
missense_variant	ABCB10	MISSENSE	NM_012089.2:p.Gln489His/c.1467G>T	caG/caT	MODERATE			3.31e-05	0.0005	rs750438122	0.096(T)	0.004(B)	chr1	229666124	229666124	C	A
missense_variant	ABCG1	MISSENSE	NM_004915.3:p.Arg222Cys/c.664C>T	Cgc/Tgc	MODERATE			3.31e-05	0	rs774196934	0.234,0.224,0.057,0.228,0.24,0.228,0.05(T,T,T,T,T,T,D)	0.168,0.233,0.11,0.233,0.157,0.004(B)	chr21	43702459	43702459	C	T
missense_variant	ABCB11	MISSENSE	NM_003742.2:p.Tyr518His/c.1552T>C	Tat/Cat	MODERATE			3.32e-05	0	rs775614924	0.001(D)	0.939(D)	chr2	169828443	169828443	A	G
missense_variant	ABCC6	MISSENSE	NM_001171.5:p.Arg1268Trp/c.3802C>T	Cgg/Tgg	MODERATE			3.33e-05	0	rs368379895	0.0(D)	0.724(P)	chr16	16251600	16251600	G	A
missense_variant+splice_region_variant	SLCO2A1	MISSENSE	NM_005630.2:p.Thr433Ala/c.1297A>G	Aca/Gca	MODERATE			3.42e-05	0.0005	rs772035055	0.848,0.675(T)	0.625,0.471,0.338(P,P,B)	chr3	133664103	133664103	T	C
missense_variant	ABCA13	MISSENSE	NM_152701.4:p.Asn4410His/c.13228A>C	Aat/Cat	MODERATE			3.61e-05	0.0005	rs771704518	0.007,0.0(D)	0.998,0.999,1.0(D)	chr7	48528878	48528878	A	C
missense_variant+splice_region_variant	SLCO4A1	MISSENSE	NM_016354.3:p.Arg296Trp/c.886C>T	Cgg/Tgg	MODERATE			4.06e-05	0.0005	rs367723975	0.008(D)	0.892(P)	chr20	61290118	61290118	C	T
missense_variant	SLC10A2	MISSENSE	NM_000452.2:p.His61Tyr/c.181C>T	Cac/Tac	MODERATE			4.12e-05	0.0006	rs761716856	0.053(T)	0.199(B)	chr13	103718419	103718419	G	A
missense_variant	ABCC3	MISSENSE	NM_003786.3:p.Arg1469Cys/c.4405C>T	Cgc/Tgc	MODERATE			4.12e-05	0	rs757031551	0.0(D)	0.997(D)	chr17	48765021	48765021	C	T
missense_variant	ABCG5	MISSENSE	NM_022436.2:p.Ile244Thr/c.731T>C	aTt/aCt	MODERATE			4.12e-05	0.0001	rs371924715	0.402(T)	0.82(P)	chr2	44053564	44053564	A	G
missense_variant	ABCA4	MISSENSE	NM_000350.2:p.Lys932Arg/c.2795A>G	aAg/aGg	MODERATE			4.13e-05	0	rs762504253	0.907(T)	0.121,0.026(B)	chr1	94512598	94512598	T	C
splice_region_variant+synonymous_variant	ABCA13	SILENT	NM_152701.4:p.Thr254Thr/c.762C>T	acC/acT	LOW			4.15e-05	0.0003	rs761332043			chr7	48269551	48269551	C	T
missense_variant	ABCB8	MISSENSE	NM_001282291.1:p.Asp525Asn/c.1573G>A	Gac/Aac	MODERATE			4.15e-05	0.0003	rs747784375	0.007,0.009,0.006,0.009(D)	0.991,0.998,0.998,0.997(D)	chr7	150738224	150738224	G	A
missense_variant	ABCA10	MISSENSE	NM_080282.3:p.Val1150Ile/c.3448G>A	Gtt/Att	MODERATE			4.27e-05	0	rs755234389	0.393(T)	0.013,0.027(B)	chr17	67152980	67152980	C	T
missense_variant	CHRM4	MISSENSE	NM_000741.3:p.Ala279Val/c.836C>T	gCg/gTg	MODERATE			4.35e-05	0.0004	rs757593109	0.282(T)	0.005(B)	chr11	46407272	46407272	G	A
missense_variant	SLCO2A1	MISSENSE	NM_005630.2:p.Leu378Ser/c.1133T>C	tTg/tCg	MODERATE			4.4e-05	0.0006	rs748161857	0.085,0.104(T)	0.996,0.986,0.993(D)	chr3	133666262	133666262	A	G
missense_variant	ABCC12	MISSENSE	NM_033226.2:p.Arg577Cys/c.1729C>T	Cgc/Tgc	MODERATE			4.41e-05	0	rs765722757	0.014(D)	0.773(P)	chr16	48151228	48151228	G	A
missense_variant	ABCA8	MISSENSE	NM_001288985.1:p.Ile189Thr/c.566T>C	aTa/aCa	MODERATE			4.95e-05	0.0007	rs762809079	0.001,0.001,.(D,D,.)	0.978,0.968,0.978,0.967,0.987(D)	chr17	66929313	66929313	A	G
missense_variant	ABCB1	MISSENSE	NM_000927.4:p.Gly187Ser/c.559G>A	Ggt/Agt	MODERATE			4.95e-05	0.0006	rs745836011	.,0.051,0.152(.,T,T)	0.922,0.991(D)	chr7	87195529	87195529	C	T
missense_variant	SLC12A3	MISSENSE	NM_000339.2:p.Ser748Leu/c.2243C>T	tCg/tTg	MODERATE			4.97e-05	0.0002	rs771544107	0.109,0.11,0.088,0.069(T)	0.065,0.03,0.065(B)	chr16	56921901	56921901	C	T
missense_variant	ABCA8	MISSENSE	NM_001288985.1:p.Ile398Thr/c.1193T>C	aTt/aCt	MODERATE			4.99e-05	0.0006	rs776975207	0.003,0.003,.,.(D,D,.,.)	0.071,0.271,0.021,0.124,0.196(B)	chr17	66924137	66924137	A	G
missense_variant+splice_region_variant	ABCA9	MISSENSE	NM_080283.3:p.Gly502Asp/c.1505G>A	gGt/gAt	MODERATE			4.99e-05	0.0007	rs776280022	0.43,.(T,.)	0.205,0.047(B)	chr17	67024786	67024786	C	T
missense_variant	SLCO1A2	MISSENSE	NM_021094.3:p.Leu275Arg/c.824T>G	cTa/cGa	MODERATE			5.01e-05	0	rs376480681	0.521,0.518(T)	0.548,0.509,0.014(P,P,B)	chr12	21453368	21453368	A	C
missense_variant	ABCA7	MISSENSE	NM_019112.3:p.Ser447Thr/c.1339T>A	Tca/Aca	MODERATE			5.03e-05	0.0007	rs760065599	0.185,0.185,.(T,T,.)	0.133,0.007(B)	chr19	1045124	1045124	T	A
stop_gained	ABCA7	NONSENSE	NM_019112.3:p.Ser447*/c.1340C>A	tCa/tAa	HIGH			5.03e-05	0.0007	rs765610100			chr19	1045125	1045125	C	A
missense_variant	ABCC10	MISSENSE	NM_001198934.1:p.Arg1093Trp/c.3277C>T	Cgg/Tgg	MODERATE			5.04e-05	0.0005	rs773675473	0.001(D)	0.996,0.991(D)	chr6	43413583	43413583	C	T
missense_variant	ABCA7	MISSENSE	NM_019112.3:p.Ile978Thr/c.2933T>C	aTt/aCt	MODERATE			5.16e-05	0.0007	rs746592588	0.0,0.0,.(D,D,.)	0.994,0.999(D)	chr19	1051556	1051556	T	C
missense_variant	GPBAR1	MISSENSE	NM_001077191.1:p.Arg46Cys/c.136C>T	Cgc/Tgc	MODERATE			5.18e-05	0	rs200909291	0.002(D)	0.995(D)	chr2	219127583	219127583	C	T
splice_region_variant+intron_variant	AHR	protein_coding	NM_001621.4:c.2403+7G>A		LOW			5.27e-05	0.0007	rs764234437			chr7	17379859	17379859	G	A
missense_variant	ABCA4	MISSENSE	NM_000350.2:p.Leu1344Val/c.4030C>G	Ctc/Gtc	MODERATE			5.77e-05	0.0008	rs749605584	.,0.366(.,T)	0.002(B)	chr1	94497432	94497432	G	C
missense_variant	ABCE1	MISSENSE	NM_001040876.1:p.Pro43Ser/c.127C>T	Ccc/Tcc	MODERATE			5.77e-05	0.0008	rs755641159	0.285,0.27(T)	0.004(B)	chr4	146026780	146026780	C	T
missense_variant	ABCB10	MISSENSE	NM_012089.2:p.Arg213Cys/c.637C>T	Cgc/Tgc	MODERATE			5.78e-05	0.0001	rs371609133	0.025(D)	0.537(P)	chr1	229685062	229685062	G	A
missense_variant	SLCO6A1	MISSENSE	NM_001289002.1:p.Arg348Lys/c.1043G>A	aGg/aAg	MODERATE			5.81e-05	0.0008	rs747570666	0.752,0.752,0.941(T)	0.021,0.039(B)	chr5	101794174	101794174	C	T
missense_variant	ABCB11	MISSENSE	NM_003742.2:p.Ile498Thr/c.1493T>C	aTt/aCt	MODERATE			5.85e-05	0.0008	rs752043324	0.061(T)	0.876(P)	chr2	169828502	169828502	A	G
missense_variant+splice_region_variant	ABCA7	MISSENSE	NM_019112.3:p.Thr138Met/c.413C>T	aCg/aTg	MODERATE			6.08e-05	0	rs1044020461	0.054,0.01,0.004,0.054(T,D,D,T)	0.275,0.032(B)	chr19	1042173	1042173	C	T
splice_region_variant+intron_variant	SLCO4A1	protein_coding	NM_016354.3:c.1877-4G>A		LOW			6.11e-05	0.0002	rs373920327			chr20	61300278	61300278	G	A
missense_variant	ABCA3	MISSENSE	NM_001089.2:p.Ala320Thr/c.958G>A	Gcc/Acc	MODERATE			6.59e-05	0.0001	rs780116425	0.059,0.065(T)	0.017,0.017,0.005(B)	chr16	2367681	2367681	C	T
missense_variant	ABCA8	MISSENSE	NM_001288985.1:p.Asn829Lys/c.2487C>A	aaC/aaA	MODERATE			6.59e-05	0.0009	rs553722908	0.289,0.297,.(T,T,.)	0.012,0.005,0.005,0.012,0.005(B)	chr17	66899552	66899552	G	T
missense_variant	ABCA10	MISSENSE	NM_080282.3:p.His207Gln/c.621T>A	caT/caA	MODERATE			6.6e-05	0.0009	rs141867184	0.577(T)	0.005,0.003(B)	chr17	67212409	67212409	A	T
missense_variant	ABCA9	MISSENSE	NM_080283.3:p.Asp124Glu/c.372C>A	gaC/gaA	MODERATE			6.61e-05	0.0009	rs141903821	1.0,.,.(T,.,.)	0.014,0.01(B)	chr17	67041410	67041410	G	T
missense_variant	ABCA10	MISSENSE	NM_080282.3:p.Arg1039His/c.3116G>A	cGc/cAc	MODERATE			6.62e-05	0.0008	rs762850142	0.061(T)	0.055,0.219(B)	chr17	67170468	67170468	C	T
missense_variant	ABCD4	MISSENSE	NM_005050.3:p.Ile493Thr/c.1478T>C	aTc/aCc	MODERATE			7.21e-05	0.001	rs749308023	0.003(D)	0.973,0.984,0.988(D)	chr14	74755447	74755447	A	G
missense_variant	ABCA2	MISSENSE	NM_212533.2:p.Arg2093Gln/c.6278G>A	cGg/cAg	MODERATE			7.37e-05	0.0012	rs762877942	0.359,.,0.321,0.322(T,.,T,T)	0.978(D)	chr9	139904810	139904810	C	T
missense_variant	ABCA8	MISSENSE	NM_001288985.1:p.Arg662Cys/c.1984C>T	Cgc/Tgc	MODERATE			7.41e-05	0.0009	rs140949245	0.001,0.001,.(D,D,.)	0.961,0.915,0.102,0.969,0.977(D,D,B,D,D)	chr17	66914251	66914251	G	A
splice_acceptor_variant+intron_variant	ABCC3	protein_coding	NM_003786.3:c.613-2A>G		HIGH			7.41e-05	0.0005	rs767368546			chr17	48735794	48735794	A	G
splice_region_variant+intron_variant	ABCC8	protein_coding	NM_001287174.1:c.4549-4G>A		LOW			7.41e-05	0.001	rs770984647			chr11	17415310	17415310	C	T
missense_variant	SLC12A3	MISSENSE	NM_000339.2:p.Thr60Met/c.179C>T	aCg/aTg	MODERATE			7.42e-05	0.0009	rs371443644	0.0(D)	0.998,0.999,0.998(D)	chr16	56899326	56899326	C	T
missense_variant	ABCC12	MISSENSE	NM_033226.2:p.Lys176Glu/c.526A>G	Aaa/Gaa	MODERATE			7.42e-05	0.001	rs780880803	0.06(T)	0.919,0.444(D,B)	chr16	48174729	48174729	T	C
splice_region_variant+intron_variant	ABCF2	protein_coding	NM_005692.4:c.155-5C>T		LOW			7.42e-05	0.0009	rs778141680			chr7	150922079	150922079	G	A
missense_variant	ABCB5	MISSENSE	NM_001163941.1:p.Gly758Asp/c.2273G>A	gGc/gAc	MODERATE			7.43e-05	0.001	rs749304994	0.001(D)	0.993,0.997(D)	chr7	20739694	20739694	G	A
missense_variant	ABCA8	MISSENSE	NM_001288985.1:p.Arg1128His/c.3383G>A	cGc/cAc	MODERATE			7.5e-05	0.0005	rs201390448	0.061,0.069,.(T,T,.)	0.077,0.126,0.031,0.077(B)	chr17	66883204	66883204	C	T
missense_variant	ABCC12	MISSENSE	NM_033226.2:p.Pro45Leu/c.134C>T	cCg/cTg	MODERATE			7.51e-05	0	rs141005638	0.0,0.002(D)	1.0,0.992(D)	chr16	48177962	48177962	G	A
splice_region_variant+intron_variant	NR1H2	protein_coding	NM_007121.5:c.182-3C>A		LOW			7.85e-05	0.001	rs759000451			chr19	50881403	50881403	C	A
missense_variant	ABCC3	MISSENSE	NM_003786.3:p.Ala148Val/c.443C>T	gCc/gTc	MODERATE			8.24e-05	0.001	rs748346809	0.005,0.003(D)	0.642,0.791(P)	chr17	48734501	48734501	C	T
splice_region_variant+intron_variant	ABCG1	protein_coding	NM_004915.3:c.973+6C>T		LOW			8.24e-05	0	rs375745027			chr21	43706110	43706110	C	T
missense_variant	ABCA10	MISSENSE	NM_080282.3:p.Ala241Thr/c.721G>A	Gct/Act	MODERATE			8.27e-05	0.0009	rs769746647	1.0(T)	0.001,0.004(B)	chr17	67212093	67212093	C	T
missense_variant	ABCC4	MISSENSE	NM_005845.4:p.Val471Met/c.1411G>A	Gtg/Atg	MODERATE			8.28e-05	0.0006	rs368213763	0.023,0.019,.(D,D,.)	0.532,0.627,0.273,0.627,0.719(P,P,B,P,P)	chr13	95839089	95839089	C	T
splice_region_variant+intron_variant	ABCA7	protein_coding	NM_019112.3:c.160+3G>A		LOW			8.32e-05	0.0012	rs778284847			chr19	1041605	1041605	G	A
missense_variant	ABCA3	MISSENSE	NM_001089.2:p.Thr1211Met/c.3632C>T	aCg/aTg	MODERATE			8.33e-05	0	rs777536136	0.059,0.058(T)	0.322,0.418(B)	chr16	2334851	2334851	G	A
missense_variant	ABCD3	MISSENSE	NM_002858.3:p.Leu88Phe/c.262C>T	Ctt/Ttt	MODERATE			8.45e-05	0.0012	rs541543507	0.066,0.032(T,D)	0.098,0.664,0.11,0.258(B,P,B,B)	chr1	94933490	94933490	C	T
missense_variant	ABCA2	MISSENSE	NM_212533.2:p.Ala2210Thr/c.6628G>A	Gca/Aca	MODERATE			8.87e-05	0.0004	rs374618311	0.012,.,0.01,0.01(D,.,D,D)	0.997(D)	chr9	139904313	139904313	C	T
missense_variant	ABCD3	MISSENSE	NM_002858.3:p.Asn12Tyr/c.34A>T	Aac/Tac	MODERATE			9e-05	0.0012	rs767019118	0.021,0.012(D)	0.994,0.845,0.11,0.731(D,P,B,P)	chr1	94884068	94884068	A	T
missense_variant	PPARA	MISSENSE	NM_001001928.2:p.Ala333Val/c.998C>T	gCg/gTg	MODERATE			9.06e-05	0.0012	rs370814026	0.044(D)	0.596,0.999(P,D)	chr22	46627975	46627975	C	T
missense_variant	ABCC5	MISSENSE	NM_005688.3:p.Arg120His/c.359G>A	cGt/cAt	MODERATE			9.07e-05	0.001	rs200810558	0.549,0.543,0.535,0.538,0.537,0.555(T)	0.007,0.007,0.003,0.004,0.009(B)	chr3	183706444	183706444	C	T
stop_gained	NR0B2	NONSENSE	NM_021969.2:p.Arg34*/c.100C>T	Cga/Tga	HIGH			9.28e-05	0.0009	rs74315349			chr1	27240332	27240332	G	A
missense_variant	ABCA6	MISSENSE	NM_080284.2:p.Ala865Thr/c.2593G>A	Gca/Aca	MODERATE			9.55e-05	0.0009	rs756114521	0.326(T)	0.064(B)	chr17	67101750	67101750	C	T
missense_variant	ABCA4	MISSENSE	NM_000350.2:p.Ile2166Met/c.6498C>G	atC/atG	MODERATE			9.9e-05	0.0014	rs61751379	.,0.411(.,T)	0.282(B)	chr1	94463648	94463648	G	C
splice_region_variant+intron_variant	ABCB11	protein_coding	NM_003742.2:c.3214-6C>G		LOW			9.97e-05	0.0016	rs750991541			chr2	169787378	169787378	G	C
splice_acceptor_variant+intron_variant	SLCO1B1	protein_coding	NM_006446.4:c.1683-1G>T		HIGH			0.0001	0.0015	rs757392414			chr12	21375233	21375233	G	T
missense_variant+splice_region_variant	SLC10A1	MISSENSE	NM_003049.3:p.Arg249Trp/c.745C>T	Cgg/Tgg	MODERATE			0.0001	0.0002	rs76966244	0.042(D)	0.794(P)	chr14	70245900	70245900	G	A
missense_variant	SLCO1C1	MISSENSE	NM_001145946.1:p.Gly725Arg/c.2173G>A	Gga/Aga	MODERATE			0.0001	0.0017	rs772956609	0.0(D)	0.018,0.003(B)	chr12	20905393	20905393	G	A
missense_variant	SLCO4C1	MISSENSE	NM_180991.4:p.Thr453Lys/c.1358C>A	aCa/aAa	MODERATE			0.0001	0.0018	rs189281809	0.006(D)	0.044(B)	chr5	101592930	101592930	G	T
missense_variant	NR1H2	MISSENSE	NM_007121.5:p.Ala393Val/c.1178C>T	gCg/gTg	MODERATE			0.0001	0	rs778953881	.,0.037,0.031,.,.(.,D,D,.,.)	0.074,0.52,0.038(B,P,B)	chr19	50885373	50885373	C	T
missense_variant	ABCA1	MISSENSE	NM_005502.3:p.Ala1831Val/c.5492C>T	gCc/gTc	MODERATE			0.0001	0.0016	rs753324965	1.0(T)	0.173(B)	chr9	107556682	107556682	G	A
missense_variant	ABCA13	MISSENSE	NM_152701.4:p.Asn4352Ser/c.13055A>G	aAt/aGt	MODERATE			0.0001	0.0014	rs779125203	0.091,0.149(T)	0.013,0.022,0.008(B)	chr7	48520712	48520712	A	G
splice_region_variant+synonymous_variant	ABCA2	SILENT	NM_212533.2:p.Asp2241Asp/c.6723C>T	gaC/gaT	LOW			0.0001	0.0013	rs765483680			chr9	139904094	139904094	G	A
missense_variant	ABCA3	MISSENSE	NM_001089.2:p.Glu177Gly/c.530A>G	gAa/gGa	MODERATE			0.0001	0.0017	rs758933789	0.192,0.184,0.343(T)	0.012,0.005,0.202,0.02(B)	chr16	2373607	2373607	T	C
missense_variant	ABCB11	MISSENSE	NM_003742.2:p.Arg696Trp/c.2086C>T	Cgg/Tgg	MODERATE			0.0001	0	rs376216286	0.004(D)	0.891,0.794(P)	chr2	169820808	169820808	G	A
missense_variant	ABCB4	MISSENSE	NM_018849.2:p.Val713Met/c.2137G>A	Gtg/Atg	MODERATE			0.0001	0.0003	rs373122168	0.005,0.006,0.004,0.006(D)	0.28,0.872,0.922(B,P,D)	chr7	87053296	87053296	C	T
missense_variant	ABCB9	MISSENSE	NM_019625.3:p.Ile245Val/c.733A>G	Att/Gtt	MODERATE			0.0001	0.0015	rs114703181	0.317,0.314,0.29,0.269,0.178,0.29,0.29,0.295,0.368(T)	0.009,0.002,0.012,0.002,0.004(B)	chr12	123434449	123434449	T	C
splice_region_variant+intron_variant	ABCC4	protein_coding	NM_005845.4:c.185+8G>A		LOW			0.0001	0.0012	rs763815541			chr13	95899889	95899889	C	T
missense_variant	ABCC6	MISSENSE	NM_001171.5:p.Gln981His/c.2943G>T	caG/caT	MODERATE			0.0001	0.0015	rs368465318	0.004(D)	0.995(D)	chr16	16263555	16263555	C	A
missense_variant	ABCG5	MISSENSE	NM_022436.2:p.Arg253His/c.758G>A	cGt/cAt	MODERATE			0.0001	0.0002	rs148186696	0.003(D)	0.998(D)	chr2	44053537	44053537	C	T
missense_variant	ABCG5	MISSENSE	NM_022436.2:p.Val47Ile/c.139G>A	Gtc/Atc	MODERATE			0.0001	0	rs72542426	0.105(T)	0.004(B)	chr2	44065680	44065680	C	T
missense_variant	ATP8B1	MISSENSE	NM_005603.4:p.Ile1020Thr/c.3059T>C	aTa/aCa	MODERATE			0.0001	0.0005	rs199514707	0.576(T)	0.016(B)	chr18	55319918	55319918	A	G	0	0	0	0	0	0	0	0	0	0	0	0	0	0	0	0	0	0	0	0	0	0	0	0	0	0	0	0	0	0	0	1
missense_variant	ABCC3	MISSENSE	NM_003786.3:p.Arg232Trp/c.694C>T	Cgg/Tgg	MODERATE			0.0002	0.0016	rs143608762	0.006,0.013(D)	0.005,0.151(B)	chr17	48736617	48736617	C	T
missense_variant	ABCC4	MISSENSE	NM_005845.4:p.Gly487Glu/c.1460G>A	gGa/gAa	MODERATE			0.0002	0.0021	rs11568668	0.001,0.001,.(D,D,.)	0.98,0.997,0.978,0.998,0.998(D)	chr13	95839040	95839040	C	T
missense_variant	ABCC9	MISSENSE	NM_005691.3:p.Arg663His/c.1988G>A	cGt/cAt	MODERATE			0.0002	0.0028	rs141999048	0.118(T)	0.411,0.85(B,P)	chr12	22035731	22035731	C	T
missense_variant	ABCG2	MISSENSE	NM_004827.2:p.Pro269Ser/c.805C>T	Cct/Tct	MODERATE			0.0002	0.0029	rs34678167	0.01,0.008(D)	0.835,0.978,0.829(P,D,P)	chr4	89039297	89039297	G	A
missense_variant	ABCB5	MISSENSE	NM_001163941.1:p.Ala857Thr/c.2569G>A	Gca/Aca	MODERATE			0.0003	0.0038	rs80123476	0.069,0.049(T,D)	0.002(B)	chr7	20762786	20762786	G	A
missense_variant	ABCA8	MISSENSE	NM_001288985.1:p.Thr626Ile/c.1877C>T	aCc/aTc	MODERATE			0.0004	0.0068	rs186420181	0.001,.(D,.)	0.947,0.976,0.77,0.382(D,D,P,B)	chr17	66914599	66914599	G	A
missense_variant	ABCB8	MISSENSE	NM_001282293.1:p.Leu5Val/c.13C>G	Ctg/Gtg	MODERATE			0.0004	0.0042	rs113239828	0.0(D)	0.025(B)	chr7	150725566	150725566	C	G
missense_variant	ABCC1	MISSENSE	NM_004996.3:p.Gly1007Arg/c.3019G>A	Ggg/Agg	MODERATE			0.0004	0.0036	rs200760311	0.019,.(D,.)	0.739,0.965,0.938,0.936,0.972,0.952(P,D,D,D,D,D)	chr16	16205379	16205379	G	A
splice_region_variant+intron_variant	SLCO4A1-AS1		NR_024470.1:n.962+8T>C		LOW	0.0353435	0.0724	0.0005	0.0012	rs2277774			chr20	61296268	61296268	A	G
missense_variant	SLC12A3	MISSENSE	NM_000339.2:p.Asn566Lys/c.1698C>A	aaC/aaA	MODERATE			0.0005	0.0067	rs757776621	0.001(D)	0.186,0.142,0.06(B)	chr16	56917989	56917989	C	A
missense_variant	ABCA1	MISSENSE	NM_005502.3:p.Arg496Trp/c.1486C>T	Cgg/Tgg	MODERATE			0.0005	0.0015	rs147675550	0.018(D)	0.209(B)	chr9	107594878	107594878	G	A
missense_variant	ABCB8	MISSENSE	NM_001282291.1:p.Val333Ile/c.997G>A	Gta/Ata	MODERATE			0.0005	0.0046	rs142475735	0.059,0.057,0.047,0.057,0.068,0.046(T,T,D,T,T,D)	0.358,0.546,0.692,0.411,0.595,0.595(B,P,P,B,P,P)	chr7	150732987	150732987	G	A
missense_variant	ABCC2	MISSENSE	NM_000392.4:p.Arg1100Cys/c.3298C>T	Cgc/Tgc	MODERATE			0.0005	0	rs142715085	0.004(D)	1.0(D)	chr10	101594176	101594176	C	T
missense_variant	ABCC6	MISSENSE	NM_001171.5:p.Ile319Val/c.955A>G	Atc/Gtc	MODERATE			0.0018	0.0042	rs72657699	0.965,.(T,.)	0.001,0.003(B)	chr16	16297310	16297310	T	C
missense_variant	ABCB10	MISSENSE	NM_012089.2:p.Ala150Ser/c.448G>T	Gca/Tca	MODERATE	0.0171725	0.0387	0.0037	0.01	rs4148756	0.255(T)	0.008(B)	chr1	229693952	229693952	C	A
missense_variant	SLC10A1	MISSENSE	NM_003049.3:p.Ser267Phe/c.800C>T	tCc/tTc	MODERATE	0.014377	0.0714	0.0057	0.0776	rs2296651	0.015(D)	0.698(P)	chr14	70245193	70245193	G	A
splice_region_variant+intron_variant	ABCB8	protein_coding	NM_001282291.1:c.615+4C>T		LOW	0.0181709	0.005	0.0064	0.0034	rs7776772			chr7	150731519	150731519	C	T
missense_variant	SLCO5A1	MISSENSE	NM_030958.2:p.Pro248Ser/c.742C>T	Cct/Tct	MODERATE	0.0101837	0.0159	0.0066	0.0132	rs118016633	0.248,0.318,0.446(T)	0.026,0.003,0.018,0.015(B)	chr8	70744167	70744167	G	A
splice_region_variant+intron_variant	ABCA7	protein_coding	NM_019112.3:c.3472+4C>T		LOW	0.0225639	0.0169	0.0066	0.0139	rs111483435			chr19	1053839	1053839	C	T
missense_variant	ABCA13	MISSENSE	NM_152701.4:p.Glu741Ala/c.2222A>C	gAg/gCg	MODERATE	0.0133786	0.0655	0.0067	0.0872	rs117022697	0.001(D)	0.265(B)	chr7	48311485	48311485	A	C
missense_variant	ABCD1	MISSENSE	NM_000033.3:p.Gly608Asp/c.1823G>A	gGc/gAc	MODERATE			0.0084	0.0141	rs78993751	0.0(D)	0.999(D)	chrX	153008483	153008483	G	A
missense_variant	ABCD1	MISSENSE	NM_000033.3:p.Ser606Pro/c.1816T>C	Tcg/Ccg	MODERATE			0.0085	0.0142	rs201774661	0.001(D)	0.859(P)	chrX	153008476	153008476	T	C
missense_variant	PPARA	MISSENSE	NM_001001928.2:p.Val227Ala/c.680T>C	gTc/gCc	MODERATE	0.0169728	0.0427	0.0096	0.0419	rs1800234	1.0(T)	0.0(B)	chr22	46615880	46615880	T	C
missense_variant	ABCA8	MISSENSE	NM_001288985.1:p.Cys720Gly/c.2158T>G	Tgt/Ggt	MODERATE	0.0295527	0.1369	0.01	0.1299	rs16973424	0.004,0.004,.(D,D,.)	0.984,0.946,0.01,0.982,0.946(D,D,B,D,D)	chr17	66904001	66904001	A	C
missense_variant	SLCO1C1	MISSENSE	NM_001145946.1:p.Val687Phe/c.2059G>T	Gtc/Ttc	MODERATE	0.0255591	0.0427	0.0149	0.0472	rs111796962	0.0(D)	0.047,0.021(B)	chr12	20905279	20905279	G	T
structural_interaction_variant	ABCB10	protein_coding	:c.1183C>T		HIGH			0.0151	0.0449	rs377673380	0.003(D)	0.975(D)	chr1	229676373	229676373	G	A
missense_variant	ABCA13	MISSENSE	NM_152701.4:p.Val2933Met/c.8797G>A	Gtg/Atg	MODERATE	0.0209665	0.0933	0.0153	0.125	rs79809732	0.118(T)	0.104,0.023(B)	chr7	48321010	48321010	G	A
missense_variant	ABCB11	MISSENSE	NM_003742.2:p.Asn591Ser/c.1772A>G	aAt/aGt	MODERATE	0.0309505	0.002	0.0158	0.0015	rs11568367	0.135(T)	0.804,0.883(P)	chr2	169826592	169826592	T	C
missense_variant	ABCC12	MISSENSE	NM_033226.2:p.Glu690Val/c.2069A>T	gAg/gTg	MODERATE	0.0497204	0.0149	0.0166	0.0102	rs34135219	0.15(T)	0.042(B)	chr16	48145742	48145742	T	A
missense_variant	ABCD2	MISSENSE	NM_005164.3:p.Ala9Gly/c.26C>G	gCt/gGt	MODERATE	0.014377	0.0208	0.017	0.0173	rs117275340	0.023(D)	0.029(B)	chr12	40013392	40013392	G	C
missense_variant	CHRM3	MISSENSE	NM_000740.2:p.Val65Ile/c.193G>A	Gtc/Atc	MODERATE	0.0125799	0.0089	0.018	0.003	rs2067481	0.491,.,0.525(T,.,T)	0.002(B)	chr1	240070944	240070944	G	A
missense_variant	SLCO2B1	MISSENSE	NM_007256.4:p.Val201Met/c.601G>A	Gtg/Atg	MODERATE	0.0257588	0.0635	0.0204	0.0598	rs35199625	0.001,0.002,0.002,0.002,0.001(D)	0.921,0.894(D,P)	chr11	74880370	74880370	G	A
missense_variant	ABCC6	MISSENSE	NM_001171.5:p.Arg1064Trp/c.3190C>T	Cgg/Tgg	MODERATE	0.0115815	0	0.0206	0.0002	rs41278174	0.01(D)	0.939(D)	chr16	16259596	16259596	G	A
missense_variant	ABCC4	MISSENSE	NM_005845.4:p.Leu18Ile/c.52C>A	Ctc/Atc	MODERATE	0.0191693	0.0238	0.021	0.0233	rs11568681	0.393,0.378,.(T,T,.)	0.04,0.02,0.003,0.15(B)	chr13	95953517	95953517	G	T
structural_interaction_variant	ABCC1	protein_coding	:c.2168G>A		HIGH	0.0219649	0.0476	0.0211	0.0513	rs4148356	0.819,.(T,.)	0.002,0.007,0.013,0.007(B)	chr16	16177275	16177275	G	A
missense_variant	SLCO4A1	MISSENSE	NM_016354.3:p.Arg45Cys/c.133C>T	Cgc/Tgc	MODERATE	0.0133786	0.0079	0.0217	0.011	rs79373363	0.216(T)	0.0(B)	chr20	61287939	61287939	C	T
missense_variant	ABCC4	MISSENSE	NM_005845.4:p.Glu757Lys/c.2269G>A	Gag/Aag	MODERATE	0.0311502	0.0764	0.0237	0.0692	rs3765534	0.34,0.382,.(T,T,.)	0.015,0.002,0.009,0.002(B)	chr13	95815415	95815415	C	T
missense_variant	ABCD1	MISSENSE	NM_000033.3:p.Val582Ile/c.1744G>A	Gtc/Atc	MODERATE			0.026	0.0361	rs76180859	1.0(T)	0.002(B)	chrX	153006137	153006137	G	A
missense_variant	ABCD1	MISSENSE	NM_000033.3:p.Val583Glu/c.1748T>A	gTg/gAg	MODERATE			0.0263	0.0374	rs79383557	0.001(D)	0.998(D)	chrX	153006141	153006141	T	A
missense_variant	SLC10A2	MISSENSE	NM_000452.2:p.Val98Ile/c.292G>A	Gta/Ata	MODERATE	0.0139776	0.001	0.0275	0.0001	rs55971546	0.746(T)	0.11(B)	chr13	103718308	103718308	C	T
missense_variant	ABCA4	MISSENSE	NM_000350.2:p.Arg943Gln/c.2828G>A	cGg/cAg	MODERATE	0.0153754	0	0.0307	0.0001	rs1801581	0.289(T)	0.163,0.012(B)	chr1	94512565	94512565	C	T
missense_variant	ABCB8	MISSENSE	NM_001282291.1:p.Val559Ile/c.1675G>A	Gtc/Atc	MODERATE	0.0265575	0.0208	0.0371	0.0207	rs56198402	0.545,0.57,0.555,0.499(T)	0.047,0.106,0.079,0.079(B)	chr7	150739054	150739054	G	A
missense_variant	SLCO4C1	MISSENSE	NM_180991.4:p.Asn69Ser/c.206A>G	aAt/aGt	MODERATE	0.0273562	0.0238	0.0386	0.034	rs76381196	0.663(T)	0.0(B)	chr5	101631761	101631761	T	C
missense_variant	ABCA13	MISSENSE	NM_152701.4:p.Glu799Lys/c.2395G>A	Gaa/Aaa	MODERATE	0.0277556	0.0298	0.0415	0.0274	rs17547816	0.104(T)	0.008(B)	chr7	48311658	48311658	G	A
missense_variant	ABCA9	MISSENSE	NM_080283.3:p.Asn785Ser/c.2354A>G	aAt/aGt	MODERATE	0.0301518	0.001	0.0424	0.001	rs17684521	0.102,.(T,.)	0.305,0.067(B)	chr17	67017930	67017930	T	C
missense_variant	ABCB8	MISSENSE	NM_001282291.1:p.Arg321Cys/c.961C>T	Cgc/Tgc	MODERATE	0.0271565	0.0198	0.0427	0.0218	rs17545756	0.003,0.003,0.002,0.003,0.001,0.004(D)	0.975,0.985,0.978,0.985,0.975,0.985,0.993(D)	chr7	150732812	150732812	C	T
missense_variant	ABCA13	MISSENSE	NM_152701.4:p.Asn2033Asp/c.6097A>G	Aat/Gat	MODERATE	0.0463259	0.0635	0.0441	0.0636	rs17661364	0.002(D)	0.046(B)	chr7	48315360	48315360	A	G
missense_variant	ABCB8	MISSENSE	NM_001282291.1:p.Gly727Val/c.2180G>T	gGc/gTc	MODERATE	0.0273562	0.0198	0.0441	0.0222	rs59397762	0.005,0.008,0.006,0.009(D)	0.001,0.0,0.18,0.001(B)	chr7	150742408	150742408	G	T
missense_variant	SLCO1B1	MISSENSE	NM_006446.4:p.Leu643Phe/c.1929A>C	ttA/ttC	MODERATE	0.0443291	0.005	0.0463	0.001	rs34671512	0.633(T)	0.005(B)	chr12	21391976	21391976	A	C
splice_region_variant+synonymous_variant	ABCA5	SILENT	NM_018672.4:p.Asp535Asp/c.1605T>C	gaT/gaC	LOW	0.0321486	0.0079	0.0472	0.004	rs57367176			chr17	67287358	67287358	A	G
splice_region_variant+intron_variant	SLCO1C1	protein_coding	NM_001145946.1:c.529+7T>A		LOW	0.0407348	0.0169	0.0487	0.0088	rs71581956			chr12	20864451	20864451	T	A
missense_variant	ABCC11	MISSENSE	NM_032583.3:p.Thr546Met/c.1637C>T	aCg/aTg	MODERATE	0.0245607	0	0.0499	0.0002	rs17822471	0.003(D)	0.917,0.791(D,P)	chr16	48242379	48242379	G	A
[truncated: 178 more columns]
